# Supplementary material for: First report on identification and genomic analysis of a novel porcine circovirus (porcine circovirus 4) in cats
Source: Front Microbiol. 2023 Sep 22;14:1258484. doi: 10.3389/fmicb.2023.1258484 (PMC10556453; doi:10.3389/fmicb.2023.1258484)
Supplement: Supplementary file 1 [file Data_Sheet_1.zip › Table S3.XLSX]

## Sheet: Sheet1
Supplementary Table 3 The homology analysis data of complete genome between the isolated strains and the reference strain
Pair Distances of Untitled ClustalW (Slow/Accurate, IUB)
	Percent Similarity in upper triangle
	Percent Divergence in lower triangle
	MW238796.1	NC_055580.1	MT882412.1	MT882411.1	MT882410.1	MT882344.1	MT311854.1	MT311853.1	MT311852.1	ON470198.1	ON470197.1	ON470196.1	ON937576.1	MZ593773.1	MZ593772.1	MZ593771.1	MZ593770.1	MZ593769.1	OP497960.1	MW759029.1	MW759028.1	MW759027.1	MW759026.1	MW712668.1	MW712667.1	MW988109.1	MW988108.1	MW262984.1	MW262983.1	MW262982.1	MW262981.1	MW262980.1	MW262979.1	MW262978.1	MW262977.1	MW262976.1	MW262975.1	MW262974.1	MW262973.1	MW084633.1	MW600960.1	MW600959.1	MW600958.1	MW600957.1	MW600956.1	MW600955.1	MW600954.1	MW600953.1	MW600952.1
MW238796.1	***	99.2	99.2	99.3	99.2	99	99.3	99	99.2	99	99	98.8	98.9	99.2	98.8	99.1	98.8	99.2	99.1	99.3	99.2	99.3	99.1	98.9	99	99	99.2	99	98.9	99	98.9	98.9	99	99.1	99	99.1	99	99	99	99.4	99.2	99	99.3	98.8	98.9	99.2	99.3	99	99.1
NC_055580.1	0.9	***	99.5	99.5	99.5	98.9	98.8	98.6	98.6	98.2	98.2	98.3	98.2	98.6	98.2	98.7	98.2	98.5	99.7	98.7	98.6	98.7	98.5	98.7	98.9	98.4	98.5	98.3	98.2	98.3	98.2	98.2	98.2	98.4	98.3	98.4	98.3	98.3	98.3	98.8	98.5	98.4	98.6	98.2	98.3	98.5	98.6	98.4	98.5
MT882412.1	0.8	0.5	***	99.9	99.9	99	98.8	98.5	98.6	98.3	98.3	98.2	98.2	98.6	98.2	98.6	98.2	98.6	99.4	98.8	98.6	98.8	98.5	98.8	98.9	98.5	98.6	98.4	98.2	98.4	98.2	98.2	98.3	98.4	98.4	98.4	98.4	98.4	98.4	98.8	98.6	98.4	98.7	98.2	98.4	98.6	98.7	98.4	98.5
MT882411.1	0.7	0.5	0.1	***	99.9	99	98.8	98.6	98.7	98.4	98.4	98.3	98.3	98.7	98.3	98.7	98.3	98.6	99.5	98.8	98.7	98.8	98.6	98.8	99	98.5	98.6	98.4	98.3	98.4	98.3	98.3	98.4	98.5	98.4	98.5	98.4	98.4	98.4	98.9	98.6	98.5	98.8	98.3	98.4	98.6	98.8	98.5	98.6
MT882410.1	0.8	0.5	0.1	0.1	***	99	98.8	98.5	98.6	98.3	98.3	98.2	98.2	98.6	98.2	98.6	98.2	98.6	99.4	98.8	98.6	98.8	98.5	98.9	98.9	98.5	98.6	98.4	98.2	98.4	98.2	98.2	98.3	98.4	98.4	98.4	98.4	98.4	98.4	98.8	98.6	98.4	98.7	98.2	98.4	98.6	98.7	98.4	98.5
MT882344.1	1	1.1	1	1	1	***	98.7	98.5	98.6	98.4	98.4	98.3	98.4	98.6	98.2	98.5	98.2	98.5	98.9	98.7	98.6	98.7	98.5	98.6	98.8	98.4	98.5	98.5	98.4	98.5	98.4	98.4	98.4	98.5	98.5	98.5	98.5	98.5	98.5	98.9	98.5	98.4	98.6	98.2	98.3	98.5	98.6	98.4	98.5
MT311854.1	0.7	1.2	1.3	1.2	1.3	1.3	***	99.7	99.8	98.9	98.9	98.8	98.8	99.3	98.9	99.3	98.9	99.3	98.8	99.4	99.3	99.4	99.2	98.6	98.9	99.2	99.3	98.9	98.8	98.9	98.8	98.8	98.9	99	98.9	99	98.9	98.9	98.9	99.5	99.3	99.1	99.4	98.9	99	99.3	99.4	99.1	99.2
MT311853.1	1	1.4	1.5	1.4	1.5	1.5	0.3	***	99.7	98.6	98.6	98.5	98.6	99.1	98.7	99.2	98.7	99.2	98.5	99.3	99.2	99.3	99.1	98.4	98.7	99	99	98.7	98.6	98.7	98.6	98.6	98.6	98.8	98.7	98.8	98.7	98.7	98.7	99.3	99.2	99	99.3	98.8	98.9	99.2	99.3	99	99.1
MT311852.1	0.8	1.4	1.4	1.3	1.4	1.4	0.2	0.3	***	98.9	98.9	98.8	98.8	99.3	98.9	99.4	98.9	99.4	98.5	99.5	99.4	99.5	99.3	98.5	98.8	99.3	99.3	98.9	98.8	98.9	98.8	98.8	98.9	99	98.9	99	98.9	98.9	98.9	99.5	99.4	99.2	99.5	99	99.2	99.4	99.5	99.2	99.3
ON470198.1	1	1.8	1.7	1.7	1.7	1.7	1.1	1.4	1.1	***	99.2	98.9	99	98.8	98.4	98.9	98.4	98.8	98.2	99	98.9	99	98.8	98.2	98.5	98.7	98.8	99.3	99.2	99.3	99.2	99.2	99.2	99.3	99.3	99.3	99.3	99.3	99.3	99	98.8	98.6	98.9	98.5	98.6	98.9	98.9	98.6	98.8
ON470197.1	1	1.8	1.7	1.7	1.7	1.7	1.1	1.4	1.1	0.8	***	99	99.2	98.8	98.4	99	98.5	98.8	98.2	99.1	99	99	98.8	98.2	98.5	98.8	98.9	99.2	99	99.2	99	99	99.1	99.2	99.2	99.2	99.2	99.2	99.2	99	98.8	98.6	99	98.5	98.7	99	99	98.6	98.9
ON470196.1	1.2	1.7	1.8	1.7	1.8	1.7	1.3	1.5	1.3	1.1	1	***	99.4	98.6	98.2	99.2	98.4	98.6	98.1	98.9	98.8	98.8	98.6	98.1	98.5	98.6	98.6	99.4	99.3	99.4	99.3	99.3	99.4	99.5	99.4	99.5	99.4	99.4	99.4	99	98.6	98.5	98.9	98.3	98.5	98.8	98.9	98.5	98.7
ON937576.1	1.1	1.8	1.8	1.7	1.8	1.7	1.2	1.4	1.2	1	0.9	0.6	***	98.7	98.3	98.9	98.5	98.8	98.1	99	98.9	98.9	98.7	98.1	98.5	98.8	98.8	99.5	99.4	99.5	99.4	99.4	99.5	99.6	99.5	99.6	99.5	99.5	99.5	99.1	98.8	98.6	99	98.4	98.6	98.9	99	98.6	98.8
MZ593773.1	0.8	1.4	1.4	1.3	1.4	1.4	0.7	0.9	0.7	1.3	1.3	1.4	1.3	***	99.6	99.2	99.4	99.9	98.5	99.5	99.5	99.8	99.5	98.5	98.8	99.3	99.5	98.8	98.7	98.8	98.7	98.7	98.8	98.9	98.8	98.9	98.8	98.8	98.8	99.4	99.9	99.7	99.5	99.6	99.2	99.4	99.5	99.8	99.3
MZ593772.1	1.2	1.8	1.8	1.7	1.8	1.8	1.1	1.3	1.1	1.7	1.7	1.8	1.7	0.4	***	98.8	99	99.5	98.1	99.2	99.2	99.4	99.2	98.1	98.4	98.9	99.1	98.4	98.3	98.4	98.3	98.3	98.4	98.5	98.4	98.5	98.4	98.4	98.4	99	99.5	99.3	99.1	99.2	98.8	99	99.1	99.4	98.9
MZ593771.1	0.9	1.3	1.4	1.3	1.4	1.5	0.7	0.9	0.6	1.1	1	0.9	1.1	0.8	1.2	***	98.9	99.3	98.5	99.5	99.4	99.4	99.2	98.5	98.9	99.3	99.3	98.9	98.8	98.9	98.8	98.8	98.9	99	98.9	99	98.9	98.9	98.9	99.4	99.3	99.1	99.5	98.9	99.2	99.4	99.5	99.1	99.3
MZ593770.1	1.2	1.8	1.8	1.7	1.8	1.8	1.1	1.3	1.1	1.7	1.5	1.7	1.5	0.6	1	1.1	***	99.3	98.1	99.4	99.4	99.2	98.9	98.1	98.4	99.3	98.9	98.5	98.4	98.5	98.4	98.4	98.4	98.5	98.5	98.5	98.5	98.5	98.5	99	99.3	99	99.2	99	99	99.2	99.3	99.2	99.2
MZ593769.1	0.9	1.5	1.4	1.4	1.4	1.5	0.7	0.9	0.6	1.2	1.2	1.4	1.3	0.1	0.5	0.7	0.7	***	98.5	99.6	99.6	99.8	99.6	98.5	98.8	99.3	99.4	98.9	98.8	98.9	98.8	98.8	98.8	98.9	98.9	98.9	98.9	98.9	98.9	99.4	100	99.7	99.5	99.7	99.2	99.4	99.5	99.8	99.4
OP497960.1	0.9	0.3	0.6	0.5	0.6	1.1	1.3	1.5	1.5	1.8	1.8	1.9	1.9	1.5	1.9	1.5	1.9	1.5	***	98.6	98.5	98.6	98.4	98.6	98.8	98.4	98.5	98.2	98.1	98.2	98.1	98.1	98.2	98.3	98.2	98.3	98.2	98.2	98.2	98.7	98.5	98.3	98.6	98.1	98.2	98.5	98.6	98.3	98.4
MW759029.1	0.7	1.3	1.3	1.2	1.3	1.3	0.6	0.7	0.5	1	0.9	1.1	1	0.5	0.9	0.5	0.6	0.4	1.4	***	99.9	99.8	99.5	98.6	98.9	99.7	99.4	99	98.9	99	98.9	98.9	99	99.1	99	99.1	99	99	99	99.6	99.6	99.3	99.8	99.3	99.6	99.8	99.9	99.4	99.8
MW759028.1	0.8	1.4	1.4	1.3	1.4	1.4	0.7	0.8	0.6	1.1	1	1.2	1.1	0.5	0.9	0.6	0.6	0.4	1.5	0.1	***	99.7	99.4	98.5	98.8	99.6	99.3	98.9	98.8	98.9	98.8	98.8	98.9	99	98.9	99	98.9	98.9	98.9	99.5	99.6	99.3	99.8	99.3	99.5	99.7	99.8	99.4	99.7
MW759027.1	0.7	1.3	1.3	1.2	1.3	1.3	0.6	0.7	0.5	1	1	1.2	1.1	0.2	0.6	0.6	0.9	0.2	1.4	0.2	0.3	***	99.8	98.6	98.9	99.5	99.6	99	98.9	99	98.9	98.9	99	99.1	99	99.1	99	99	99	99.6	99.8	99.5	99.7	99.5	99.4	99.6	99.7	99.7	99.5
MW759026.1	0.9	1.5	1.5	1.4	1.5	1.5	0.8	0.9	0.7	1.3	1.3	1.4	1.3	0.5	0.9	0.8	1.1	0.4	1.6	0.5	0.6	0.2	***	98.4	98.7	99.3	99.4	98.8	98.8	98.8	98.7	98.7	98.9	98.9	98.9	98.9	98.9	98.8	98.9	99.4	99.6	99.3	99.5	99.3	99.2	99.4	99.5	99.4	99.3
MW712668.1	1.1	1.3	1.3	1.2	1.1	1.4	1.4	1.6	1.5	1.8	1.8	1.9	1.9	1.5	1.9	1.5	1.9	1.5	1.4	1.4	1.5	1.4	1.6	***	98.8	98.4	98.5	98.2	98.1	98.2	98.1	98.1	98.2	98.3	98.2	98.3	98.2	98.2	98.2	98.7	98.5	98.3	98.6	98.1	98.2	98.5	98.6	98.3	98.4
MW712667.1	1	1.1	1.1	1	1.1	1.2	1.1	1.3	1.2	1.5	1.5	1.5	1.5	1.2	1.6	1.1	1.6	1.3	1.2	1.1	1.2	1.1	1.3	1.2	***	98.6	98.8	98.6	98.5	98.6	98.5	98.5	98.5	98.6	98.6	98.6	98.6	98.6	98.6	99	98.8	98.6	98.9	98.4	98.5	98.8	98.9	98.6	98.7
MW988109.1	1	1.6	1.5	1.5	1.5	1.6	0.9	1	0.7	1.3	1.2	1.4	1.3	0.7	1.1	0.7	0.7	0.7	1.7	0.3	0.4	0.5	0.7	1.7	1.4	***	99.1	98.8	98.6	98.8	98.6	98.6	98.7	98.8	98.8	98.8	98.8	98.8	98.8	99.3	99.3	99	99.5	99	99.3	99.5	99.7	99.2	99.5
MW988108.1	0.9	1.5	1.4	1.4	1.4	1.5	0.7	1	0.7	1.2	1.1	1.4	1.3	0.5	0.9	0.7	1.1	0.6	1.5	0.6	0.7	0.4	0.6	1.5	1.2	0.9	***	98.9	98.8	98.9	98.8	98.8	98.8	98.9	98.9	98.9	98.9	98.9	98.9	99.3	99.4	99.3	99.3	99.1	99	99.2	99.3	99.3	99.2
MW262984.1	1	1.7	1.7	1.6	1.7	1.5	1.1	1.3	1.1	0.7	0.9	0.6	0.5	1.2	1.6	1.1	1.5	1.1	1.8	1	1.1	1	1.2	1.8	1.4	1.3	1.1	***	99.7	99.8	99.7	99.7	99.7	99.8	99.8	99.9	99.8	99.8	99.8	99.2	98.9	98.7	99	98.5	98.6	98.9	99	98.7	98.8
MW262983.1	1.1	1.8	1.8	1.7	1.8	1.7	1.2	1.4	1.2	0.9	1	0.7	0.6	1.3	1.7	1.2	1.7	1.3	1.9	1.1	1.2	1.1	1.2	1.9	1.5	1.4	1.3	0.3	***	99.7	99.5	99.5	99.7	99.7	99.9	99.7	99.8	99.7	99.8	99.1	98.8	98.6	98.9	98.4	98.5	98.8	98.9	98.6	98.7
MW262982.1	1	1.7	1.7	1.6	1.7	1.5	1.1	1.3	1.1	0.7	0.9	0.6	0.5	1.2	1.6	1.1	1.5	1.1	1.8	1	1.1	1	1.2	1.8	1.4	1.3	1.1	0.2	0.3	***	99.7	99.7	99.7	99.8	99.8	99.8	99.8	99.8	99.8	99.2	98.9	98.7	99	98.5	98.6	98.9	99	98.7	98.8
MW262981.1	1.1	1.8	1.8	1.7	1.8	1.7	1.2	1.4	1.2	0.9	1	0.7	0.6	1.3	1.7	1.2	1.7	1.3	1.9	1.1	1.2	1.1	1.3	1.9	1.5	1.4	1.3	0.3	0.5	0.3	***	99.5	99.6	99.7	99.7	99.7	99.7	99.7	99.7	99.1	98.8	98.6	98.9	98.4	98.5	98.8	98.9	98.6	98.7
MW262980.1	1.1	1.8	1.8	1.7	1.8	1.7	1.2	1.4	1.2	0.9	1	0.7	0.6	1.3	1.7	1.2	1.7	1.3	1.9	1.1	1.2	1.1	1.3	1.9	1.5	1.4	1.3	0.3	0.5	0.3	0.5	***	99.6	99.7	99.7	99.7	99.7	99.7	99.7	99.1	98.8	98.6	98.9	98.4	98.5	98.8	98.9	98.6	98.7
MW262979.1	1	1.8	1.7	1.7	1.7	1.6	1.1	1.4	1.1	0.8	0.9	0.6	0.5	1.3	1.7	1.1	1.6	1.2	1.8	1	1.1	1	1.1	1.8	1.5	1.3	1.2	0.3	0.3	0.3	0.4	0.4	***	99.8	99.8	99.8	99.8	99.7	99.8	99.2	98.8	98.6	98.9	98.5	98.6	98.9	98.9	98.6	98.8
MW262978.1	0.9	1.7	1.6	1.5	1.6	1.5	1	1.3	1	0.7	0.8	0.5	0.4	1.1	1.5	1	1.5	1.1	1.7	0.9	1	0.9	1.1	1.7	1.4	1.2	1.1	0.2	0.3	0.2	0.3	0.3	0.2	***	99.8	99.9	99.8	99.8	99.8	99.3	98.9	98.8	99	98.6	98.7	99	99	98.8	98.9
MW262977.1	1	1.7	1.7	1.6	1.7	1.5	1.1	1.3	1.1	0.7	0.9	0.6	0.5	1.2	1.6	1.1	1.5	1.1	1.8	1	1.1	1	1.1	1.8	1.4	1.3	1.1	0.2	0.1	0.2	0.3	0.3	0.2	0.2	***	99.8	99.9	99.8	99.9	99.2	98.9	98.7	99	98.5	98.6	98.9	99	98.7	98.8
MW262976.1	0.9	1.7	1.6	1.5	1.6	1.5	1	1.3	1	0.7	0.8	0.5	0.4	1.1	1.5	1	1.5	1.1	1.7	0.9	1	0.9	1.1	1.7	1.4	1.2	1.1	0.1	0.3	0.2	0.3	0.3	0.2	0.1	0.2	***	99.8	99.8	99.8	99.3	98.9	98.8	99	98.6	98.7	99	99	98.8	98.9
MW262975.1	1	1.7	1.7	1.6	1.7	1.5	1.1	1.3	1.1	0.7	0.9	0.6	0.5	1.2	1.6	1.1	1.5	1.1	1.8	1	1.1	1	1.1	1.8	1.4	1.3	1.1	0.2	0.2	0.2	0.3	0.3	0.2	0.2	0.1	0.2	***	99.8	99.9	99.2	98.9	98.7	99	98.5	98.6	98.9	99	98.7	98.8
MW262974.1	1	1.7	1.7	1.6	1.7	1.5	1.1	1.3	1.1	0.7	0.9	0.6	0.5	1.2	1.6	1.1	1.5	1.1	1.8	1	1.1	1	1.2	1.8	1.4	1.3	1.1	0.2	0.3	0.2	0.3	0.3	0.3	0.2	0.2	0.2	0.2	***	99.8	99.2	98.9	98.7	99	98.5	98.6	98.9	99	98.7	98.8
MW262973.1	1	1.7	1.7	1.6	1.7	1.5	1.1	1.3	1.1	0.7	0.9	0.6	0.5	1.2	1.6	1.1	1.5	1.1	1.8	1	1.1	1	1.1	1.8	1.4	1.3	1.1	0.2	0.2	0.2	0.3	0.3	0.2	0.2	0.1	0.2	0.1	0.2	***	99.2	98.9	98.7	99	98.5	98.6	98.9	99	98.7	98.8
MW084633.1	0.6	1.3	1.2	1.1	1.2	1.1	0.5	0.7	0.5	1	1	1	0.9	0.6	1	0.6	1	0.6	1.3	0.4	0.5	0.4	0.6	1.3	1	0.7	0.7	0.8	0.9	0.8	0.9	0.9	0.9	0.7	0.8	0.7	0.8	0.8	0.8	***	99.4	99.3	99.5	99.1	99.2	99.4	99.5	99.3	99.4
MW600960.1	0.9	1.5	1.4	1.4	1.4	1.5	0.7	0.9	0.6	1.2	1.2	1.4	1.3	0.1	0.5	0.7	0.7	0	1.5	0.4	0.4	0.2	0.4	1.5	1.3	0.7	0.6	1.1	1.3	1.1	1.3	1.3	1.2	1.1	1.1	1.1	1.1	1.1	1.1	0.6	***	99.7	99.5	99.7	99.2	99.4	99.5	99.8	99.4
MW600959.1	1	1.7	1.6	1.5	1.6	1.7	0.9	1	0.8	1.4	1.4	1.5	1.4	0.3	0.7	0.9	1	0.3	1.7	0.7	0.7	0.5	0.7	1.7	1.4	1	0.7	1.3	1.4	1.3	1.4	1.4	1.4	1.3	1.3	1.3	1.3	1.3	1.3	0.7	0.3	***	99.3	99.4	98.9	99.2	99.3	99.5	99.1
MW600958.1	0.7	1.4	1.3	1.3	1.3	1.4	0.6	0.7	0.5	1.1	1	1.1	1	0.5	0.9	0.5	0.8	0.5	1.4	0.2	0.2	0.3	0.5	1.4	1.1	0.5	0.7	1	1.1	1	1.1	1.1	1.1	1	1	1	1	1	1	0.5	0.5	0.7	***	99.2	99.4	99.7	99.8	99.4	99.6
MW600957.1	1.2	1.8	1.8	1.7	1.8	1.8	1.1	1.2	1	1.5	1.5	1.7	1.6	0.4	0.8	1.1	1	0.3	1.9	0.7	0.7	0.5	0.7	1.9	1.6	1	0.9	1.5	1.6	1.5	1.6	1.6	1.5	1.4	1.5	1.4	1.5	1.5	1.5	0.9	0.3	0.6	0.8	***	99	99.1	99.2	99.5	99
MW600956.1	1.1	1.7	1.7	1.6	1.7	1.7	1	1.1	0.9	1.4	1.3	1.5	1.4	0.9	1.3	0.9	1	0.8	1.8	0.4	0.5	0.6	0.9	1.8	1.5	0.7	1	1.4	1.5	1.4	1.5	1.5	1.4	1.3	1.4	1.3	1.4	1.4	1.4	0.8	0.8	1.1	0.6	1	***	99.4	99.5	99	99.4
MW600955.1	0.9	1.5	1.4	1.4	1.4	1.5	0.7	0.9	0.6	1.1	1	1.2	1.1	0.6	1	0.6	0.8	0.6	1.5	0.2	0.3	0.4	0.6	1.5	1.3	0.5	0.8	1.1	1.2	1.1	1.2	1.2	1.1	1	1.1	1	1.1	1.1	1.1	0.6	0.6	0.9	0.3	0.9	0.6	***	99.8	99.3	99.6
MW600954.1	0.7	1.4	1.3	1.3	1.3	1.4	0.6	0.7	0.5	1.1	1	1.1	1	0.5	0.9	0.5	0.7	0.5	1.4	0.1	0.2	0.3	0.5	1.4	1.1	0.3	0.7	1	1.1	1	1.1	1.1	1.1	1	1	1	1	1	1	0.5	0.5	0.7	0.2	0.8	0.5	0.2	***	99.4	99.7
MW600953.1	1	1.7	1.6	1.5	1.6	1.7	0.9	1	0.8	1.4	1.4	1.5	1.4	0.2	0.6	0.9	0.9	0.2	1.7	0.6	0.6	0.3	0.6	1.7	1.4	0.9	0.7	1.3	1.4	1.3	1.4	1.4	1.4	1.3	1.3	1.3	1.3	1.3	1.3	0.7	0.2	0.5	0.6	0.5	1	0.7	0.6	***	99.2
MW600952.1	0.9	1.5	1.5	1.4	1.5	1.5	0.8	0.9	0.7	1.3	1.1	1.3	1.2	0.7	1.1	0.7	0.9	0.6	1.6	0.2	0.3	0.5	0.7	1.6	1.3	0.5	0.9	1.2	1.3	1.2	1.3	1.3	1.3	1.1	1.2	1.1	1.2	1.2	1.2	0.6	0.6	0.9	0.4	1	0.6	0.4	0.3	0.8	***
MW600951.1	0.6	1.3	1.2	1.1	1.2	1.3	0.6	0.9	0.6	1	0.9	1	0.8	0.6	1	0.6	0.9	0.6	1.3	0.4	0.4	0.5	0.7	1.3	1	0.7	0.8	0.9	1	0.9	1	1	1	0.9	0.9	0.9	0.9	0.9	0.9	0.5	0.6	0.7	0.5	0.9	0.8	0.6	0.5	0.7	0.6
MW600950.1-	0.8	1.3	1.3	1.2	1.3	1.3	0.7	0.8	0.6	1.1	1.1	1.3	1.2	0.3	0.7	0.7	1	0.3	1.4	0.3	0.5	0.1	0.3	1.4	1.1	0.6	0.5	1.1	1.2	1.1	1.2	1.2	1.1	1	1.1	1	1.1	1.1	1.1	0.5	0.3	0.6	0.4	0.6	0.7	0.5	0.4	0.5	0.6
MW600949.1	0.7	1.4	1.3	1.3	1.3	1.4	0.6	0.7	0.5	1.1	1.1	1.3	1.1	0.3	0.7	0.6	0.9	0.2	1.4	0.3	0.4	0.1	0.3	1.4	1.1	0.6	0.5	1	1.1	1	1.1	1.1	1.1	1	1	1	1	1	1	0.5	0.2	0.5	0.3	0.6	0.7	0.5	0.3	0.4	0.5
MW600948.1	0.9	1.5	1.5	1.4	1.5	1.5	0.8	0.9	0.7	1.3	1.3	1.4	1.3	0.5	0.9	0.8	1.1	0.4	1.6	0.5	0.6	0.2	0.5	1.6	1.3	0.7	0.6	1.2	1.3	1.2	1.3	1.3	1.3	1.1	1.2	1.1	1.2	1.2	1.2	0.6	0.4	0.7	0.5	0.7	0.9	0.6	0.5	0.6	0.7
MW600947.1	0.9	1.5	1.5	1.4	1.5	1.5	0.8	0.9	0.7	1.3	1.3	1.4	1.3	0.5	0.9	0.8	1.1	0.4	1.6	0.5	0.6	0.2	0.5	1.6	1.3	0.7	0.6	1.2	1.3	1.2	1.3	1.3	1.3	1.1	1.2	1.1	1.2	1.2	1.2	0.6	0.4	0.7	0.5	0.7	0.9	0.6	0.5	0.6	0.7
MW538943.1	0.9	1.5	1.4	1.4	1.4	1.5	0.7	0.9	0.6	1.2	1.2	1.4	1.3	0.4	0.8	0.7	1	0.3	1.5	0.4	0.5	0.2	0.4	1.5	1.3	0.7	0.6	1.1	1.3	1.1	1.3	1.3	1.2	1.1	1.1	1.1	1.1	1.1	1.1	0.6	0.3	0.6	0.5	0.7	0.8	0.6	0.5	0.5	0.6
MT193106.1-	0.7	1.3	1.3	1.2	1.3	1.3	0.7	0.9	0.7	1	1	1.2	1.1	0.8	1.2	0.8	1.2	0.7	1.4	0.6	0.7	0.6	0.8	1.4	1.1	0.9	0.9	1	1.1	1	1.1	1.1	1	0.9	1	0.9	1	1	1	0.5	0.7	0.9	0.6	1.1	1	0.7	0.6	0.9	0.8
MT193105.1-	0.6	1.3	1.2	1.1	1.2	1.3	0.6	0.9	0.6	1	1	1.1	1	0.7	1.1	0.7	1.1	0.7	1.3	0.5	0.6	0.5	0.7	1.3	1	0.8	0.8	0.9	1	0.9	1	1	1	0.9	0.9	0.9	0.9	0.9	0.9	0.5	0.7	0.9	0.6	1	0.9	0.7	0.6	0.9	0.7
MT769268.1	0.6	1.3	1.2	1.1	1.2	1.3	0.2	0.4	0.2	1	1	1.1	1	0.7	1.1	0.7	1.1	0.7	1.3	0.5	0.6	0.5	0.7	1.3	1	0.8	0.8	0.9	1	0.9	1	1	1	0.9	0.9	0.9	0.9	0.9	0.9	0.5	0.7	0.9	0.6	1	0.9	0.7	0.6	0.9	0.7
MT015686.1	0.9	1.6	1.5	1.5	1.5	1.4	1	1.3	1.1	0.7	0.9	0.6	0.5	1.1	1.5	1.1	1.4	1.1	1.7	1	1.1	1	1.2	1.7	1.3	1.3	1	0.2	0.3	0.2	0.3	0.3	0.3	0.2	0.2	0.2	0.2	0.2	0.2	0.8	1.1	1.3	1	1.5	1.4	1.1	1	1.3	1.2
MT721742.1-	1.3	0.8	1.1	1	1.1	1.7	1.5	1.8	1.8	2.1	2.1	2.2	2.2	1.8	2.2	1.8	2.2	1.8	0.5	1.7	1.8	1.7	1.9	1.8	1.4	1.9	1.8	2.1	2.2	2.1	2.2	2.2	2.1	2	2.1	2	2.1	2.1	2.1	1.6	1.8	2	1.7	2.2	2.1	1.8	1.7	2	1.9
SCDZ-Cat	1	1.3	1.4	1.3	1.3	1.7	1.3	1.6	1.3	1.5	1.5	1.7	1.8	1.4	1.8	1.3	1.8	1.4	1.5	1.3	1.4	1.3	1.5	1.7	1.5	1.5	1.3	1.7	1.8	1.7	1.8	1.8	1.7	1.6	1.7	1.6	1.7	1.7	1.7	1.2	1.4	1.6	1.3	1.8	1.7	1.4	1.3	1.6	1.5
	MW238796.1	NC_055580.1	MT882412.1	MT882411.1	MT882410.1	MT882344.1	MT311854.1	MT311853.1	MT311852.1	ON470198.1	ON470197.1	ON470196.1	ON937576.1	MZ593773.1	MZ593772.1	MZ593771.1	MZ593770.1	MZ593769.1	OP497960.1	MW759029.1	MW759028.1	MW759027.1	MW759026.1	MW712668.1	MW712667.1	MW988109.1	MW988108.1	MW262984.1	MW262983.1	MW262982.1	MW262981.1	MW262980.1	MW262979.1	MW262978.1	MW262977.1	MW262976.1	MW262975.1	MW262974.1	MW262973.1	MW084633.1	MW600960.1	MW600959.1	MW600958.1	MW600957.1	MW600956.1	MW600955.1	MW600954.1	MW600953.1	MW600952.1
[truncated: 13 more columns]
